# Supplementary material for: Acute Capillary Plasma Biomarker, Neuromuscular, and Perceptual Responses to Standardised Soccer Match Play in Elite Players: A Descriptive Study of Asynchronous Multi-Domain Recovery
Source: Metabolites. 2026 May 29;16(6):370. doi: 10.3390/metabo16060370 (PMC13303859; doi:10.3390/metabo16060370)
Supplement: Supplementary file 1 [file metabolites-16-00370-s001.zip]

Archive with 1 entries (1 files):
- metabolites-4304101-supplementary.pdf
